# Supplementary material for: Hunting, Food Preparation, and Consumption of Rodents in Lao PDR
Source: PLoS One. 2015 Jul 21;10(7):e0133150. doi: 10.1371/journal.pone.0133150 (PMC4511002; doi:10.1371/journal.pone.0133150)
Supplement: S1 File — (ZIP) [file pone.0133150.s002.zip]

Archive with 1 entries (1 files):
- S1 File.sav
